# Supplementary material for: Alpha-Synuclein Preformed Fibrils Induce Cellular Senescence in Parkinson’s Disease Models
Source: Cells. 2021 Jul 5;10(7):1694. doi: 10.3390/cells10071694 (PMC8304385; doi:10.3390/cells10071694)
Supplement: Supplementary file 1 [file cells-10-01694-s001.zip]

Archive with 1 entries (1 files):
- cells-1274759-supplementary.pdf
